# Supplementary material for: Selection Tool for Foodborne Norovirus Outbreaks
Source: Emerg Infect Dis. 2009 Jan;15(1):31–8. doi: 10.3201/eid1501.080673 (PMC2660698; doi:10.3201/eid1501.080673)
Supplement: Technical Appendix [file 08-0673_Techapp-s1.xls]

## Sheet: Sheet1
	Correction factors country:
	Are norovirus outbreaks usually genotyped in your country?
	Does the surveillance system focus on foodborne outbreaks?
	Outbreak characteristics
	Current number of cases involved
	Setting of the outbreak
	The purpose of this tool
	This tool is meant for health care workers involved in decision making for follow-up of norovirus outbreaks and implementing intervention strategies. This tool can assist in discriminating
	potential food-related norovirus outbreaks requiring source-tracing from the bulk of norovirus outbreaks caused by person-to-person transmission and requiring different intervention and prevention
	measures. The formula behind the tool was derived from a validated predictive statistical model, which was based on combined epidemiological and virological surveillance data reported by 9 European
	countries to the Food-borne Viruses in Europe network from 2002 through 2006. The construction and validation of the model is described in detail elsewhere (Verhoef et al. submitted).
	The model will be periodically updated once more data is available.
	When to use the tool
	When an outbreak of gastroenteritis is reported to a Public Health service, the Kaplan criteria (references below) can be used to identify if the agent is likely to be norovirus, as follows:
	Vomiting in more than half of affected persons, a mean or median incubation period of 24-48 hours, a mean or median duration of illness of 12-60 hours, no bacterial pathogen in stool culture.
	How to use the tool
	At the moment a national institute is notified of a norovirus outbreak, this tool can be used with the mimimum data available at that time. If the requested data are not (yet) available, the data-field stays empty.
	1: chose the characteristics of the surveillance system in your country: presence of genotyping reported outbreaks, intensivity of norovirus surveillance, a food-borne focus as a result of legislation.
	2: enter the outbreak requested characteristics: number of cases (as far as known at the reporting moment), setting in which the outbreak took place, genotype (if available).
	How to interpret the outcome
	The red dot in the middle of the figure shows the potential for food-relatedness in your outbreak compared to the person-to-person outbreaks and food-borne outbreaks reported to FBVE.
	Red area: Person-to-person transmission is likely, however, food-relatedness of the outbreak cannot be ruled out
	Orange area: The outbreak can be caused by either food-borne or person-to-person transmission
	Green area: Food-relatedness of the outbreak is likely, however, person-to-person transmission cannot be ruled out.
	What foods to suspect in a food-borne norovirus outbreak?
	Any food that is not processed in a way that inactivates viruses is suspicious during a food-borne norovirus outbreak. Distinction can be made
	between foods contaminated during processing and foods contaminated during preparation.
	Examples of foods likely to be virally contaminated during processing: shell fish, soft fruits, and leafy vegetables.
	Examples of foods likely to be virally contaminated during preparation: manually handled foods like wedding cakes, sandwiches, salads, fancy cakes, deli meat.
	References
	1.Turcios RM, Widdowson MA, Sulka AC, Mead PS, Glass RI. Reevaluation of epidemiological criteria for identifying outbreaks of acute gastroenteritis due to norovirus: United States, 1998-2000. Clin Infect Dis. 2006 Apr 1;42(7):964-9.
	2.Kaplan JE, Feldman R, Campbell DS, Lookabaugh C, Gary GW. The frequency of a Norwalk-like pattern of illness in outbreaks of acute gastroenteritis. Am J Public Health. 1982 Dec;72(12):1329-32.
	household	0
	restaurant	0		intensive surveillance Y/N	0
	hotel	0		food Y/N	0
	health care institution	0		variabele	0
	daycare	0
	school	0
	other setting	0
	unknown	0
	unknown	0
	unknown	0
		4.70065
		4.70065
	Obs	groep	uitkomstb	group	Result
	1	0	0.045	0.938936	0.045
	2	0	0.068	0.924751	0.068
	3	0	0.048	0.959726	0.048
	4	0	0.046	0.949475	0.046
	5	0	0.121	0.976705	0.121
	6	0	0.1	0.903525	0.1
	7	0	0.058	0.901847	0.058
	8	0	0.049	0.914571	0.049
	9	0	0.049	0.976891	0.049
	10	0	0.053	0.924127	0.053
	11	0	0.045	0.932536	0.045
	12	0	0.045	0.916663	0.045
	13	0	0.051	0.930885	0.051
	14	0	0.046	0.998095	0.046
	15	0	0.386	0.966493	0.386
	16	0	0.068	0.901751	0.068
	17	0	0.048	0.979044	0.048
	18	0	0.046	0.97381	0.046
	19	0	0.062	0.968785	0.062
	20	0	0.056	0.920409	0.056
	21	0	0.051	0.914036	0.051
	22	0	0.045	0.930178	0.045
	23	0	0.045	0.960952	0.045
	24	0	0.048	0.987474	0.048
	25	0	0.048	0.959996	0.048
	26	0	0.398	0.900192	0.398
	27	0	0.548	0.966977	0.548
	28	0	0.439	0.95626	0.439
	29	0	0.049	0.912439	0.049
	30	0	0.049	0.941819	0.049
	31	0	0.058	0.979214	0.058
	32	0	0.049	0.939633	0.049
	33	0	0.06	0.915641	0.06
	34	0	0.943	0.990204	0.943
	35	0	0.051	0.974098	0.051
	36	0	0.182	0.999252	0.182
	37	0	0.046	0.935413	0.046
	38	0	0.049	0.97076	0.049
	39	0	0.048	0.915723	0.048
	40	0	0.643	0.997688	0.643
	41	0	0.051	0.971991	0.051
	42	0	0.051	0.904362	0.051
	43	0	0.088	0.921394	0.088
	44	0	0.048	0.986381	0.048
	45	0	0.048	0.92483	0.048
	46	0	0.051	0.932612	0.051
	47	0	0.046	0.962214	0.046
	48	0	0.046	0.985498	0.046
	49	0	0.117	0.959049	0.117
	50	0	0.045	0.902219	0.045
	51	0	0.045	0.966871	0.045
	52	0	0.048	0.92129	0.048
	53	0	0.049	0.967777	0.049
	54	0	0.643	0.918826	0.643
	55	0	0.045	0.970163	0.045
	56	0	0.884	0.949325	0.884
	57	0	0.049	0.900601	0.049
	58	0	0.048	0.977212	0.048
	59	0	0.17	0.973141	0.17
	60	0	0.068	0.994434	0.068
	61	0	0.856	0.918836	0.856
	62	0	0.045	0.970098	0.045
	63	0	0.913	0.911173	0.913
	64	0	0.664	0.904645	0.664
	65	0	0.664	0.996001	0.664
	66	0	0.046	0.909196	0.046
	67	0	0.043	0.989712	0.043
	68	0	0.06	0.938932	0.06
	69	0	0.538	0.93016	0.538
	70	0	0.043	0.982398	0.043
	71	0	0.064	0.912045	0.064
	72	0	0.404	0.974333	0.404
	73	0	0.643	0.907106	0.643
	74	0	0.073	0.971256	0.073
	75	0	0.043	0.984172	0.043
	76	0	0.043	0.931104	0.043
	77	0	0.043	0.94949	0.043
	78	0	0.06	0.915508	0.06
	79	0	0.505	0.982863	0.505
	80	0	0.049	0.973228	0.049
	81	0	0.411	0.950918	0.411
	82	0	0.043	0.943087	0.043
	83	0	0.913	0.932258	0.913
	84	0	0.045	0.984237	0.045
	85	0	0.046	0.974807	0.046
	86	0	0.043	0.96056	0.043
	87	0	0.046	0.940499	0.046
	88	0	0.073	0.916088	0.073
	89	0	0.088	0.97884	0.088
	90	0	0.048	0.967871	0.048
	91	0	0.049	0.93651	0.049
	92	0	0.046	0.943948	0.046
	93	0	0.045	0.99017	0.045
	94	0	0.046	0.937762	0.046
	95	0	0.049	0.937715	0.049
	96	0	0.048	0.974249	0.048
	97	0	0.046	0.980216	0.046
	98	0	0.048	0.980058	0.048
	99	0	0.053	0.924943	0.053
	100	0	0.048	0.941949	0.048
	101	0	23.058	0.962467	23.058
	102	0	0.048	0.971267	0.048
	103	0	0.35	0.996819	0.35
	104	0	0.362	0.941578	0.362
	105	0	0.362	0.920273	0.362
	106	0	0.048	0.980103	0.048
	107	0	0.049	0.971214	0.049
	108	0	0.548	0.975772	0.548
	109	0	0.35	0.931138	0.35
	110	0	0.064	0.987533	0.064
	111	0	0.043	0.945106	0.043
	112	0	0.046	0.960646	0.046
	113	0	0.398	0.982237	0.398
	114	0	0.373	0.927405	0.373
	115	0	0.045	0.92431	0.045
	116	0	0.379	0.929626	0.379
	117	0	0.043	0.939897	0.043
	118	0	0.35	0.907239	0.35
	119	0	0.386	0.974305	0.386
	120	0	0.046	0.92599	0.046
	121	0	0.053	0.925216	0.053
	122	0	0.045	0.930025	0.045
	123	0	0.046	0.955707	0.046
	124	0	0.046	0.980788	0.046
	125	0	0.054	0.901725	0.054
	126	0	0.049	0.921145	0.049
	127	0	0.046	0.945504	0.046
	128	0	0.045	0.978421	0.045
	129	0	0.085	0.952494	0.085
	130	0	0.046	0.917822	0.046
	131	0	0.046	0.911603	0.046
	132	0	0.045	0.927203	0.045
	133	0	0.045	0.937527	0.045
	134	0	0.046	0.934484	0.046
	135	0	0.045	0.944496	0.045
	136	0	0.054	0.9774	0.054
	137	0	0.194	0.920595	0.194
	138	0	0.043	0.939989	0.043
	139	0	0.048	0.906071	0.048
	140	0	5.43	0.901452	5.43
	141	0	0.048	0.943575	0.048
	142	0	0.046	0.932522	0.046
	143	0	0.643	0.980159	0.643
	144	0	0.048	0.922669	0.048
	145	0	0.043	0.911341	0.043
	146	0	0.045	0.956309	0.045
	147	0	0.049	0.987744	0.049
	148	0	0.053	0.915767	0.053
	149	0	0.046	0.923599	0.046
	150	0	0.051	0.949379	0.051
	151	0	0.049	0.934028	0.049
	152	0	0.088	0.967226	0.088
	153	0	0.06	0.903978	0.06
	154	0	0.094	0.950362	0.094
	155	0	0.088	0.984562	0.088
	156	0	0.046	0.962465	0.046
	157	0	0.045	0.950705	0.045
	158	0	0.048	0.954423	0.048
	159	0	0.048	0.964711	0.048
	160	0	0.046	0.903661	0.046
	161	0	0.386	0.931112	0.386
	162	0	0.048	0.927491	0.048
	163	0	0.048	0.965043	0.048
	164	0	0.049	0.96697	0.049
	165	0	0.054	0.995215	0.054
	166	0	0.048	0.987757	0.048
	167	0	0.048	0.935585	0.048
	168	0	0.046	0.964019	0.046
	169	0	0.045	0.905698	0.045
	170	0	0.045	0.941465	0.045
	171	0	0.048	0.903793	0.048
	172	0	0.049	0.932863	0.049
	173	0	0.049	0.923664	0.049
	174	0	0.045	0.987813	0.045
	175	0	0.048	0.989769	0.048
	176	0	0.643	0.997135	0.643
	177	0	0.048	0.93955	0.048
	178	0	0.046	0.903952	0.046
	179	0	0.054	0.992781	0.054
	180	0	0.045	0.984401	0.045
	181	0	0.048	0.985177	0.048
	182	0	0.045	0.904419	0.045
	183	0	0.049	0.978596	0.049
	184	0	0.045	0.96543	0.045
	185	0	0.046	0.964946	0.046
	186	0	0.046	0.910484	0.046
	187	0	0.051	0.94209	0.051
	188	0	0.045	0.946198	0.045
	189	0	0.046	0.989597	0.046
	190	0	0.043	0.908795	0.043
	191	0	0.046	0.95115	0.046
	192	0	5.013	0.918128	5.013
	193	0	0.35	0.910135	0.35
	194	0	0.188	0.912842	0.188
	195	0	0.056	0.996318	0.056
	196	0	0.049	0.9151	0.049
	197	0	0.043	0.974571	0.043
	198	0	0.045	0.943302	0.045
	199	0	0.046	0.945619	0.046
	200	0	4.476	0.905645	4.476
	201	0	1.718	0.92132	1.718
	202	0	0.048	0.964872	0.048
	203	0	0.064	0.986285	0.064
	204	0	0.686	0.98605	0.686
	205	0	0.046	0.972225	0.046
	206	0	0.048	0.904113	0.048
	207	0	0.048	0.971442	0.048
	208	0	0.049	0.907011	0.049
	209	0	0.048	0.93196	0.048
	210	0	0.538	0.958035	0.538
	211	0	0.068	0.940979	0.068
	212	0	0.064	0.936328	0.064
	213	0	5.179	0.959863	5.179
	214	0	0.046	0.995943	0.046
	215	0	0.045	0.934552	0.045
	216	0	0.051	0.915407	0.051
	217	0	0.051	0.992038	0.051
	218	0	0.048	0.981292	0.048
	219	0	0.049	0.94729	0.049
	220	0	0.046	0.917241	0.046
	221	0	0.048	0.902577	0.048
	222	0	0.046	0.984046	0.046
	223	0	0.046	0.996368	0.046
	224	0	0.045	0.907232	0.045
	225	0	0.045	0.906114	0.045
	226	0	0.048	0.923727	0.048
	227	0	0.056	0.903283	0.056
	228	0	1.463	0.916793	1.463
	229	0	1.718	0.900253	1.718
	230	0	0.943	0.959692	0.943
	231	0	0.046	0.911959	0.046
	232	0	0.045	0.931933	0.045
	233	0	0.049	0.991759	0.049
	234	0	0.538	0.940125	0.538
	235	0	0.048	0.946081	0.048
	236	0	0.884	0.941391	0.884
	237	0	0.045	0.979031	0.045
	238	0	0.048	0.939051	0.048
	239	0	0.048	0.99455	0.048
	240	0	0.068	0.952888	0.068
	241	0	0.046	0.996283	0.046
	242	0	0.046	0.97109	0.046
	243	0	4.197	0.953677	4.197
	244	0	0.046	0.944306	0.046
	245	0	0.049	0.907302	0.049
	246	0	0.643	0.989907	0.643
	247	0	0.049	0.950894	0.049
	248	0	0.048	0.912561	0.048
	249	0	0.053	0.937173	0.053
	250	0	0.045	0.951502	0.045
	251	0	0.664	0.979275	0.664
	252	0	1.664	0.938855	1.664
	253	0	0.398	0.976321	0.398
	254	0	0.045	0.92951	0.045
	255	0	0.046	0.900349	0.046
	256	0	0.064	0.910878	0.064
	257	0	0.062	0.913449	0.062
	258	0	0.053	0.962785	0.053
	259	0	0.051	0.987061	0.051
	260	0	0.048	0.907203	0.048
	261	0	0.066	0.917184	0.066
	262	0	0.051	0.945414	0.051
	263	0	0.497	0.985841	0.497
	264	0	0.574	0.923172	0.574
	265	0	0.049	0.949939	0.049
	266	0	0.053	0.932683	0.053
	267	0	0.391	0.954257	0.391
	268	0	0.046	0.941131	0.046
	269	0	0.043	0.927243	0.043
	270	0	0.048	0.93283	0.048
	271	0	0.08	0.900881	0.08
	272	0	0.046	0.934095	0.046
	273	0	0.045	0.927271	0.045
	274	0	0.046	0.908254	0.046
	275	0	0.062	0.936752	0.062
	276	0	0.051	0.919406	0.051
	277	0	0.505	0.969628	0.505
	278	0	0.686	0.994274	0.686
	279	0	0.053	0.944141	0.053
	280	0	0.049	0.988707	0.049
	281	0	0.045	0.970359	0.045
	282	0	0.048	0.979483	0.048
	283	0	0.425	0.981292	0.425
	284	0	0.048	0.94709	0.048
	285	0	0.046	0.952947	0.046
	286	0	0.045	0.974878	0.045
	287	0	0.046	0.952579	0.046
	288	0	0.046	0.955361	0.046
	289	0	0.367	0.983591	0.367
	290	0	0.045	0.929979	0.045
	291	0	0.386	0.907483	0.386
	292	0	0.049	0.968216	0.049
	293	0	0.048	0.928708	0.048
	294	0	0.054	0.919806	0.054
	295	0	0.048	0.990685	0.048
	296	0	0.049	0.999052	0.049
	297	0	0.048	0.967222	0.048
	298	0	0.049	0.96261	0.049
	299	0	0.048	0.96726	0.048
	300	0	0.046	0.94369	0.046
	301	0	0.417	0.956001	0.417
	302	0	0.043	0.961078	0.043
	303	0	0.045	0.926481	0.045
	304	0	0.046	0.95129	0.046
	305	0	0.046	0.995229	0.046
	306	0	0.045	0.923999	0.045
	307	0	0.058	0.969432	0.058
	308	0	0.049	0.970927	0.049
	309	0	0.045	0.953367	0.045
	310	0	0.046	0.900543	0.046
	311	0	0.048	0.914881	0.048
	312	0	0.045	0.923999	0.045
	313	0	0.045	0.971843	0.045
	314	0	0.049	0.947733	0.049
	315	0	0.043	0.969479	0.043
	316	0	0.053	0.93039	0.053
	317	0	0.045	0.935184	0.045
	318	0	0.049	0.922948	0.049
	319	0	0.046	0.954527	0.046
	320	0	0.049	0.985098	0.049
	321	0	0.043	0.928374	0.043
	322	0	0.046	0.944758	0.046
	323	0	0.054	0.950344	0.054
	324	0	0.049	0.907489	0.049
	325	0	0.046	0.925694	0.046
	326	0	0.046	0.924116	0.046
	327	0	0.049	0.918679	0.049
	328	0	0.051	1.0758	0.051
	329	0	0.049	1.064	0.049
	330	0	0.088	1.07524	0.088
	331	0	0.386	1.02732	0.386
	332	0	0.046	1.06041	0.046
	333	0	0.046	1.05865	0.046
	334	0	0.362	1.00579	0.362
	335	0	1.981	1.00034	1.981
	336	0	0.367	1.03812	0.367
	337	0	0.049	1.0012	0.049
	338	0	0.045	1.07443	0.045
	339	0	0.046	1.04592	0.046
	340	0	0.386	1.08236	0.386
	341	0	0.045	1.05507	0.045
	342	0	5.532	1.0865	5.532
	343	0	0.046	1.02893	0.046
	344	0	0.054	1.01948	0.054
	345	0	0.117	1.05357	0.117
	346	0	0.045	1.06157	0.045
	347	0	0.048	1.02878	0.048
	348	0	0.046	1.0974	0.046
	349	0	0.045	1.04446	0.045
	350	0	0.043	1.07744	0.043
	351	0	0.045	1.09684	0.045
	352	0	0.046	1.02668	0.046
	353	0	0.046	1.0566	0.046
	354	0	0.045	1.04737	0.045
	355	0	0.048	1.07605	0.048
	356	0	0.06	1.08179	0.06
	357	0	0.046	1.03403	0.046
	358	0	0.043	1.06011	0.043
	359	0	0.045	1.02793	0.045
	360	0	0.045	1.02305	0.045
	361	0	0.064	1.07716	0.064
	362	0	0.048	1.09807	0.048
	363	0	0.045	1.0327	0.045
	364	0	0.045	1.09561	0.045
	365	0	0.048	1.03278	0.048
	366	0	0.045	1.07393	0.045
	367	0	0.045	1.03968	0.045
	368	0	0.046	1.07704	0.046
	369	0	0.043	1.08516	0.043
	370	0	0.043	1.0772	0.043
	371	0	0.046	1.04499	0.046
	372	0	0.046	1.09983	0.046
	373	0	0.046	1.04339	0.046
	374	0	0.046	1.0817	0.046
	375	0	0.049	1.03588	0.049
	376	0	0.048	1.04989	0.048
	377	0	0.045	1.00496	0.045
	378	0	0.043	1.00656	0.043
	379	0	0.043	1.09934	0.043
	380	0	0.066	1.07871	0.066
	381	0	0.043	1.06032	0.043
	382	0	0.048	1.05024	0.048
	383	0	0.048	1.09679	0.048
	384	0	0.07	1.01484	0.07
	385	0	0.046	1.09621	0.046
	386	0	0.068	1.00832	0.068
	387	0	0.048	1.07998	0.048
	388	0	0.045	1.02458	0.045
	389	0	0.051	1.00225	0.051
	390	0	0.048	1.09546	0.048
	391	0	0.046	1.05965	0.046
	392	0	0.053	1.01652	0.053
	393	0	0.505	1.08296	0.505
	394	0	0.228	1.06171	0.228
	395	0	0.066	1.06953	0.066
	396	0	0.06	1.03226	0.06
	397	0	0.242	1.01906	0.242
	398	0	0.505	1.05146	0.505
	399	0	0.143	1.03454	0.143
	400	0	0.125	1.08352	0.125
	401	0	0.125	1.02386	0.125
	402	0	0.125	1.02894	0.125
	403	0	1.918	1.05235	1.918
	404	0	0.121	1.08104	0.121
	405	0	0.046	1.01409	0.046
	406	0	0.045	1.06246	0.045
	407	0	13.816	1.06284	13.816
	408	0	0.117	1.09741	0.117
	409	0	0.045	1.03804	0.045
	410	0	0.054	1.07821	0.054
	411	0	0.045	1.03675	0.045
	412	0	0.062	1.03953	0.062
	413	0	0.045	1.0704	0.045
	414	0	0.068	1.08065	0.068
	415	0	0.06	1.05414	0.06
	416	0	0.062	1.08941	0.062
	417	0	0.048	1.07018	0.048
	418	0	0.062	1.02013	0.062
	419	0	0.046	1.00323	0.046
	420	0	0.064	1.07345	0.064
	421	0	0.045	1.04218	0.045
	422	0	0.046	1.08906	0.046
	423	0	0.045	1.07717	0.045
	424	0	0.048	1.09908	0.048
	425	0	0.077	1.0672	0.077
	426	0	0.117	1.07281	0.117
	427	0	0.062	1.06493	0.062
	428	0	0.066	1.01107	0.066
	429	0	0.045	1.02711	0.045
	430	0	0.35	1.0921	0.35
	431	0	0.783	1.07628	0.783
	432	0	5.532	1.04434	5.532
	433	0	0.06	1.09085	0.06
	434	0	0.373	1.08936	0.373
	435	0	0.386	1.02605	0.386
	436	0	2.47	1.01677	2.47
	437	0	0.373	1.08035	0.373
	438	0	1.56	1.01082	1.56
	439	0	0.362	1.06924	0.362
	440	0	0.373	1.08163	0.373
	441	0	4.334	1.02566	4.334
	442	0	0.35	1.00297	0.35
	443	0	0.182	1.07542	0.182
	444	0	0.045	1.00854	0.045
	445	0	0.25	1.09627	0.25
	446	0	0.117	1.07574	0.117
	447	0	0.045	1.00446	0.045
	448	0	0.176	1.08449	0.176
	449	0	0.064	1.09649	0.064
	450	0	0.062	1.08081	0.062
	451	0	0.053	1.04045	0.053
	452	0	0.06	1.08852	0.06
	453	0	0.06	1.04399	0.06
	454	0	1.51	1.05078	1.51
	455	0	2.084	1.03122	2.084
	456	0	1.463	1.09055	1.463
	457	0	1.51	1.0111	1.51
	458	0	0.373	1.0312	0.373
	459	0	0.362	1.00027	0.362
	460	0	0.497	1.0637	0.497
	461	0	0.643	1.07452	0.643
	462	0	0.046	1.09577	0.046
	463	0	0.339	1.05158	0.339
	464	0	0.35	1.07601	0.35
	465	0	0.19	1.08256	0.19
	466	0	0.129	1.05371	0.129
	467	0	0.203	1.05503	0.203
	468	0	0.373	1.0945	0.373
	469	0	0.125	1.08718	0.125
	470	0	0.337	1.06483	0.337
	471	0	0.327	1.01662	0.327
	472	0	1.455	1.00023	1.455
	473	0	0.178	1.09999	0.178
	474	0	0.172	1.01282	0.172
	475	0	0.172	1.03156	0.172
	476	0	0.134	1.06377	0.134
	477	0	0.172	1.0855	0.172
	478	0	0.172	1.0941	0.172
	479	0	0.066	1.09814	0.066
	480	0	0.097	1.07532	0.097
	481	0	0.398	1.01625	0.398
	482	0	0.053	1.04356	0.053
	483	0	0.046	1.02058	0.046
	484	0	0.049	1.02597	0.049
	485	0	0.046	1.00732	0.046
	486	0	0.051	1.06349	0.051
	487	0	0.045	1.04122	0.045
	488	0	0.708	1.07173	0.708
	489	0	0.129	1.07811	0.129
	490	0	0.125	1.05585	0.125
	491	0	0.118	1.01278	0.118
	492	0	0.118	1.05203	0.118
	493	0	0.125	1.05502	0.125
	494	0	0.125	1.08132	0.125
	495	0	0.129	1.01655	0.129
	496	0	0.125	1.09026	0.125
	497	0	0.118	1.02735	0.118
	498	0	0.125	1.04819	0.125
	499	0	0.172	1.08546	0.172
	500	0	0.172	1.08511	0.172
	501	0	0.172	1.00343	0.172
	502	0	0.643	1.08191	0.643
	503	0	0.046	1.06917	0.046
	504	0	0.088	1.07064	0.088
	505	0	0.045	1.09225	0.045
	506	0	0.048	1.00876	0.048
	507	0	0.468	1.05196	0.468
	508	0	0.362	1.0618	0.362
	509	0	0.482	1.04419	0.482
	510	0	0.048	1.02471	0.048
	511	0	0.045	1.07604	0.045
	512	0	0.06	1.06813	0.06
	513	0	0.043	1.07488	0.043
	514	0	0.051	1.0128	0.051
	515	0	0.045	1.04692	0.045
	516	0	0.045	1.0866	0.045
	517	0	0.884	1.02623	0.884
	518	0	0.622	1.09347	0.622
	519	0	0.045	1.008	0.045
	520	0	0.048	1.05433	0.048
	521	0	0.045	1.0859	0.045
	522	0	0.043	1.05808	0.043
	523	0	0.664	1.01506	0.664
	524	0	0.054	1.04894	0.054
	525	0	0.046	1.00736	0.046
	526	0	0.046	1.08973	0.046
	527	0	0.129	1.07507	0.129
	528	0	0.134	1.07721	0.134
	529	0	0.125	1.01884	0.125
	530	0	2.47	1.06379	2.47
	531	0	0.28	1.02059	0.28
	532	0	0.362	1.05578	0.362
	533	0	0.046	1.06936	0.046
	534	0	0.686	1.0353	0.686
	535	0	0.046	1.08325	0.046
	536	0	0.045	1.0423	0.045
	537	0	0.046	1.04364	0.046
	538	0	0.049	1.05543	0.049
	539	0	0.805	1.02677	0.805
	540	0	0.048	1.03971	0.048
	541	0	0.043	1.00768	0.043
	542	0	0.045	1.02371	0.045
	543	0	0.043	1.07034	0.043
	544	0	0.17	1.0947	0.17
	545	0	0.045	1.07761	0.045
	546	0	0.048	1.01722	0.048
	547	0	0.048	1.0583	0.048
	548	0	0.045	1.02489	0.045
	549	0	0.045	1.0224	0.045
	550	0	0.125	1.01764	0.125
	551	0	0.046	1.02898	0.046
	552	0	0.643	1.01702	0.643
	553	0	0.046	1.07998	0.046
	554	0	0.046	1.05826	0.046
	555	0	0.049	1.0534	0.049
	556	0	0.048	1.06816	0.048
	557	0	0.097	1.00599	0.097
	558	0	0.049	1.08507	0.049
	559	0	0.046	1.07556	0.046
	560	0	0.043	1.0929	0.043
	561	0	0.048	1.08692	0.048
	562	0	1.371	1.07704	1.371
	563	0	0.045	1.00252	0.045
	564	0	0.045	1.03735	0.045
	565	0	0.097	1.03271	0.097
	566	0	0.094	1.0619	0.094
	567	0	0.176	1.03369	0.176
	568	0	0.045	1.02114	0.045
	569	0	0.391	1.06728	0.391
	570	0	0.117	1.0106	0.117
	571	0	0.045	1.06505	0.045
	572	0	0.411	1.01934	0.411
	573	0	0.373	1.06792	0.373
	574	0	0.046	1.01642	0.046
	575	0	0.043	1.04689	0.043
	576	0	0.045	1.09072	0.045
	577	0	0.425	1.00541	0.425
	578	0	1.416	1.04764	1.416
	579	0	1.416	1.08436	1.416
	580	0	0.049	1.09425	0.049
	581	0	0.048	1.04616	0.048
	582	0	0.046	1.02938	0.046
	583	0	0.045	1.03266	0.045
	584	0	0.045	1.03024	0.045
	585	0	0.043	1.06089	0.043
	586	0	0.049	1.05651	0.049
	587	0	0.643	1.05699	0.643
	588	0	0.046	1.00072	0.046
	589	0	0.048	1.00461	0.048
	590	0	0.121	1.01835	0.121
	591	0	0.048	1.03774	0.048
	592	0	0.054	1.00069	0.054
	593	0	0.048	1.02332	0.048
	594	0	0.046	1.02879	0.046
	595	0	0.091	1.09106	0.091
	596	0	0.045	1.07986	0.045
	597	0	0.046	1.00634	0.046
	598	0	0.06	1.07133	0.06
	599	0	0.045	1.09582	0.045
	600	0	0.056	1.00877	0.056
	601	0	0.043	1.04735	0.043
	602	0	0.048	1.05002	0.048
	603	0	0.048	1.07256	0.048
	604	0	0.048	1.08644	0.048
	605	0	0.056	1.08829	0.056
	606	0	0.045	1.05034	0.045
	607	0	0.053	1.07266	0.053
	608	0	0.053	1.05417	0.053
	609	0	0.708	1.0613	0.708
	610	0	0.049	1.05295	0.049
	611	0	0.043	1.03785	0.043
	612	0	0.062	1.04816	0.062
	613	0	0.046	1.07557	0.046
	614	0	0.045	1.07335	0.045
	615	0	0.056	1.04874	0.056
	616	0	0.053	1.09698	0.053
	617	0	0.051	1.03406	0.051
	618	0	0.048	1.07882	0.048
	619	0	0.045	1.09858	0.045
	620	0	0.048	1.00701	0.048
	621	0	0.664	1.04283	0.664
	622	0	0.043	1.02302	0.043
	623	0	0.06	1.07052	0.06
	624	0	0.049	1.07397	0.049
	625	0	0.046	1.01624	0.046
	626	0	0.048	1.05113	0.048
	627	0	0.064	1.01691	0.064
	628	0	0.049	1.02042	0.049
	629	0	0.048	1.02357	0.048
	630	0	0.046	1.0958	0.046
	631	0	0.664	1.07485	0.664
	632	0	0.046	1.01878	0.046
	633	0	0.043	1.06637	0.043
	634	0	0.062	1.01265	0.062
	635	0	0.046	1.086	0.046
	636	0	0.056	1.08018	0.056
	637	0	0.048	1.05461	0.048
	638	0	0.048	1.01699	0.048
	639	0	0.056	1.04946	0.056
	640	0	0.045	1.00824	0.045
	641	0	0.051	1.08714	0.051
	642	0	0.043	1.07849	0.043
	643	0	0.045	1.04309	0.045
	644	0	0.373	1.05105	0.373
	645	0	0.045	1.02548	0.045
	646	0	0.048	1.03254	0.048
	647	0	0.134	1.08999	0.134
	648	0	0.152	1.08776	0.152
	649	0	0.162	1.0653	0.162
	650	0	0.152	1.09167	0.152
	651	0	0.147	1.00502	0.147
	652	0	0.134	1.00708	0.134
	653	0	0.147	1.03706	0.147
	654	0	0.143	0.968	0.143
	655	1	0.411	1.90177	0.411
	656	1	2.47	1.91754	2.47
	657	1	3.408	1.94953	3.408
	658	1	24.591	1.98163	24.591
	659	1	2.391	1.90323	2.391
	660	1	60.377	1.96266	60.377
	661	1	4.197	1.93178	4.197
	662	1	0.708	1.95969	0.708
	663	1	0.051	1.91923	0.051
	664	1	0.045	1.90436	0.045
	665	1	0.386	1.90287	0.386
	666	1	0.943	1.99215	0.943
	667	1	0.068	1.91087	0.068
	668	1	0.048	1.9123	0.048
	669	1	0.974	1.93897	0.974
	670	1	4.476	1.98754	4.476
	671	1	14.268	1.91509	14.268
	672	1	7.845	1.94228	7.845
	673	1	0.731	1.94225	0.731
	674	1	24.591	1.93904	24.591
	675	1	0.884	1.95497	0.884
	676	1	0.913	1.93668	0.913
	677	1	0.538	1.9034	0.538
	678	1	0.053	1.99417	0.053
	679	1	0.367	1.93911	0.367
	680	1	1.918	1.94047	1.918
	681	1	0.085	1.97972	0.085
	682	1	0.884	1.90044	0.884
	683	1	0.045	1.96519	0.045
	684	1	0.35	1.91814	0.35
	685	1	4.064	1.98863	4.064
	686	1	1.823	1.9904	1.823
	687	1	0.556	1.93955	0.556
	688	1	2.178	1.92977	2.178
	689	1	0.138	1.97997	0.138
	690	1	0.129	1.9877	0.129
	691	1	0.19	1.9584	0.19
	692	1	6.093	1.94228	6.093
	693	1	0.196	1.9473	0.196
	694	1	0.043	1.90692	0.043
	695	1	0.048	1.93229	0.048
	696	1	5.889	1.94424	5.889
	697	1	0.373	1.96488	0.373
	698	1	53.08	1.95388	53.08
	699	1	2.47	1.94593	2.47
	700	1	0.482	1.90433	0.482
	701	1	2.861	1.97273	2.861
	702	1	0.339	1.94027	0.339
	703	1	0.466	1.95037	0.466
	704	1	6.897	1.94563	6.897
	705	1	107.749	1.97779	107.749
	706	1	14.268	1.93831	14.268
	707	1	0.058	1.90199	0.058
	708	1	0.046	1.98132	0.046
	709	1	1.774	1.92669	1.774
	710	1	0.085	1.98355	0.085
	711	1	21.62	1.9329	21.62
	712	1	38.583	1.94263	38.583
	713	1	0.654	1.99688	0.654
	714	1	0.17	1.93384	0.17
	715	1	0.832	1.95168	0.832
	716	1	5.702	1.91785	5.702
	717	1	0.35	1.91573	0.35
	718	1	0.568	1.99646	0.568
	719	1	16.229	1.90533	16.229
	720	1	0.045	1.98314	0.045
	721	1	0.431	1.91188	0.431
	722	1	56.611	1.94888	56.611
	723	1	0.884	1.93916	0.884
	724	1	0.066	1.94695	0.066
	725	1	1.365	1.9258	1.365
	726	1	48.337	1.92731	48.337
	727	1	62.352	1.94274	62.352
	728	1	21.62	1.95131	21.62
	729	1	0.328	1.94263	0.328
	730	1	5.347	1.91707	5.347
	731	1	0.328	1.90551	0.328
	732	1	5.013	1.94625	5.013
	733	1	7.356	1.9096	7.356
	734	1	0.453	1.95475	0.453
	735	1	1.832	1.90576	1.832
	736	1	1.416	1.90338	1.416
	737	1	0.125	1.95899	0.125
	738	1	8.641	1.98812	8.641
	739	1	66.5	1.93731	66.5
	740	1	43.886	1.90747	43.886
	741	1	1.854	1.98172	1.854
	742	1	22.327	1.99665	22.327
	743	1	0.053	1.9093	0.053
	744	1	4.476	1.91084	4.476
	745	1	10.874	1.9433	10.874
	746	1	6.679	1.93511	6.679
	747	1	54.817	1.91781	54.817
	748	1	0.676	1.93315	0.676
	749	1	53.08	1.90801	53.08
	750	1	2.391	1.94637	2.391
	751	1	0.633	1.90352	0.633
	752	1	53.08	1.97867	53.08
	753	1	0.046	1.94566	0.046
	754	1	0.053	1.99009	0.053
	755	1	20.935	1.95885	20.935
	756	1	14.735	1.91145	14.735
	757	1	1.56	1.98838	1.56
	758	1	148.235	1.93181	148.235
	759	1	0.045	1.92752	0.045
	760	1	0.045	1.91553	0.045
	761	1	0.373	1.91691	0.373
	762	1	0.643	1.96583	0.643
	763	1	3.36	1.98777	3.36
	764	1	0.386	1.93458	0.386
	765	1	130.712	1.99966	130.712
	766	1	16.76	1.99635	16.76
	767	1	5.347	2.09772	5.347
	768	1	0.719	2.02185	0.719
	769	1	20.935	2.09313	20.935
	770	1	0.686	2.09129	0.686
	771	1	0.755	2.03936	0.755
	772	1	18.46	2.04078	18.46
	773	1	0.194	2.06794	0.194
	774	1	17.309	2.01389	17.309
	775	1	0.643	2.07093	0.643
	776	1	4.476	2.03277	4.476
	777	1	1.394	2.07604	1.394
	778	1	1.371	2.06249	1.371
	779	1	0.386	2.04669	0.386
	780	1	0.386	2.04897	0.386
	781	1	5.705	2.05373	5.705
	782	1	60.558	2.00711	60.558
	783	1	1.552	2.07366	1.552
	784	1	45.322	2.08257	45.322
	785	1	0.491	2.02135	0.491
	786	1	1.977	2.00824	1.977
	787	1	6.093	2.05692	6.093
	788	1	5.9	2.02374	5.9
	789	1	83.313	2.05761	83.313
	790	1	2.391	2.01497	2.391
	791	1	53.08	2.08283	53.08
	792	1	2.391	2.02097	2.391
	793	1	4.064	2.0726	4.064
	794	1	58.463	2.07929	58.463
	795	1	0.209	2.0757	0.209
	796	1	56.611	2.01207	56.611
	797	1	15.715	2.06331	15.715
	798	1	5.357	2.01674	5.357
	799	1	1.365	2.04926	1.365
	800	1	20.935	2.03778	20.935
	801	1	19.629	2.08333	19.629
	802	1	2.113	2.06644	2.113
	803	1	19.629	2.03249	19.629
	804	1	0.556	2.0188	0.556
	805	1	23.812	2.08296	23.812
	806	1	4.476	2.06454	4.476
	807	1	0.373	2.09629	0.373
	808	1	14.96	2.0244	14.96
	809	1	1.095	2.09095	1.095
	810	1	56.611	2.07198	56.611
	811	1	5.713	2.03421	5.713
	812	1	41.149	2.06405	41.149
	813	1	15.45	2.07545	15.45
	814	1	42.496	2.08132	42.496
	815	1	56.611	2.0193	56.611
	816	1	225.293	2.01959	225.293
	817	1	56.611	2.01807	56.611
	818	1	19.007	2.07514	19.007
	819	1	0.556	2.03834	0.556
	820	1	0.805	2.09667	0.805
	821	1	0.045	2.0939	0.045
	822	1	0.045	2.01698	0.045
	823	1	0.468	2.00363	0.468
	824	1	64.393	2.02776	64.393
	825	1	62.352	2.08168	62.352
	826	1	5.532	2.08406	5.532
	827	1	54.817	2.06605	54.817
	828	1	14.96	2.09528	14.96
	829	1	0.439	2.07534	0.439
	830	1	56.611	2.03042	56.611
	831	1	4.334	2.0568	4.334
	832	1	0.043	2.09984	0.043
	833	1	0.043	2.06164	0.043
	834	1	13.816	2.08595	13.816
	835	1	73.244	2.01652	73.244
	836	1	45.322	2.05356	45.322
	837	1	54.817	2.04604	54.817
	838	1	107.749	2.06521	107.749
	839	1	14.486	2.0832	14.486
	840	1	11.598	2.0921	11.598
	841	1	158.096	2.07733	158.096
	842	1	1.328	2.05227	1.328
	843	1	5.702	2.03703	5.702
	844	1	0.731	2.03757	0.731
	845	1	2.634	2.07374	2.634
	846	1	0.182	2.00577	0.182
	847	1	1.455	2.0247	1.455
	848	1	2.316	2.08962	2.316
	849	1	0.643	2.03174	0.643
	850	1	14.735	2.04323	14.735
	851	1	0.664	2.00889	0.664
	852	1	0.708	2.04049	0.708
	853	1	1.44	2.06067	1.44
	854	1	7.123	2.03574	7.123
	855	1	158.096	2.09975	158.096
	856	1	4.197	2.02305	4.197
	857	1	2.551	2.0516	2.551
	858	1	0.491	2.00866	0.491
	859	1	3.894	2.05919	3.894
	860	1	54.817	2.04203	54.817
	861	1	0.258	2.02152	0.258
	862	1	107.749	2.02192	107.749
	863	1	38.583	2.0022	38.583
	864	1	153.086	2.04097	153.086
	865	1	0.386	2.02068	0.386
	866	1	0.373	2.03224	0.373
	867	1	14.735	2.08053	14.735
	868	1	0.686	2.09976	0.686
	869	1	1.56	2.04732	1.56
	870	1	0.362	2.05	0.362
	871	1	134.99	1.95	134.99
	872	1	0.373	1.99	0.373
	873	1	107.749	2.01	107.749
	874	1	3.935	2.09	3.935
	875	1	46.805	1.91	46.805
	876	1	10.874	1.97	10.874
	877	1	56.611	2.03	56.611
	878	1	1.203	2.04	1.203
		1.5		1.5	4.70065
